# Supplementary material for: Design, Synthesis, and Biological Evaluation of N-Acyl-Hydrazone-Linked Quinazolinone Derivatives with Antioxidant, Antimicrobial, and Anticancer Potential
Source: Pharmaceuticals (Basel). 2025 Dec 26;19(1):57. doi: 10.3390/ph19010057 (PMC12845261; doi:10.3390/ph19010057)
Supplement: Supplementary file 1 [file pharmaceuticals-19-00057-s001.zip]

Archive with 1 entries (1 files):
- pharmaceuticals-4068945-supplementary.pdf
